# Supplementary material for: Adjunctive Use of Intravenous Antibiotic Regional Limb Perfusion in Three Cranes with Distal Limb Infections
Source: Animals (Basel). 2021 Sep 12;11(9):2673. doi: 10.3390/ani11092673 (PMC8464672; doi:10.3390/ani11092673)
Supplement: Supplementary file 1 [file animals-11-02673-s001.zip]

Archive with 1 entries (1 files):
- animals-1358066-supplementary.pdf
